# Supplementary material for: Compensating affected parties necessary for rapid coal phase-out but expensive if extended to major emitters
Source: Nat Commun. 2024 May 7;15:3742. doi: 10.1038/s41467-024-47667-w (PMC11076460; doi:10.1038/s41467-024-47667-w)
Supplement: Supplementary file 4 — Source Data [file 41467_2024_47667_MOESM4_ESM.xlsx]

## Sheet: Figure1a
Country	AE.central	Coal.mining	Coal.cap	Comp.YN	Comp.Amt_central
Hungary	0.1	5	1.2	Y	0.3154
Romania	9.04	22	5.5	Y	1.551
Croatia	15	0	0.2	Y	0.1666
Senegal	17.6	0	0.2	N	0
Finland	20	0	2.6	Y	0.281
Spain	24.9	1	3.1	Y	2.14
Portugal	26	0	1.9	Y	0.2447
Slovakia	27.54	1.54	1.1	Y	0.634
Bulgaria	50.24	28.66	4.6	Y	0.999
France	73	0	3.3	Y	0.077
Slovenia	80	3	0.7	Y	0.2373
Greece	148.32	25.5	4.6	Y	1.752
Canada	156	57	9.1	Y	1.201
Netherlands	387	0	4.8	Y	0.179
Poland	434.8	119	31.3	Y	15.319
Czechia	447.04	41	10	Y	1.713
Italy	470	0	10.5	Y	1.101
Indonesia	509	533	34	Y	55
South Korea	540	1	35.7	Y	12.158
Vietnam	542	42.91	19.7	Y	43
Germany	1488.64	150	43	Y	66.356
North Macedonia	29	4.3	0.7	Y.NA	0
Ukraine	44	28	24.7	Y.NA	0
Chile	317	2	5	Y.NA	0
Singapore	0	0	0.1	N	0
Montenegro	0	1.6	0.2	N	0
Myanmar	0	2.7	0.2	N	0
Botswana	0	2.2	0.8	N	0
New Zealand	0.1	2.9	0.5	N	0
Zambia	2.9	1.2	0.3	N	0
Austria	4	0	0.8	N	0
Brunei Darussalam	4.7	0	0.2	N	0
Sweden	8	0	0.1	N	0
Peru	10.2	0.5	0.1	N	0
Sri Lanka	12.7	0	0.9	N	0
Denmark	18	0	2.5	N	0
Mauritius	21.6	0	0.2	N	0
Ireland	30	0	0.9	N	0
Panama	44.9	0	0.4	N	0
United Kingdom	45	3	15.3	N	0
Kazakhstan	109		12.2	N	0
Philippines	158.3	14.4	10.6	N	0
Israel	169	0	4.9	N	0

## Sheet: Figure1b
Country	Comp.amt_central	Comp.amt_error	AE	AE_errorpos	AE_errorneg	Coal.mining
NL	0.179	0.118	387	0	0	0
SK	0.634	0.175	27.54	0	0	1.54
FI	0.281	0	20	0	0	0
FR	0.077	0	73	0	0	0
GR	1.752	0.546	148	27.68	27	25.5
BG	0.999	0.738	50	4.76	5	28.66
RO	1.551	0	9	0	0	22
CZ	1.713	0.479	447	0	0	41
CA	1.201	0	156	0	0	57
ES	2.14	0	24.9	0	0	1
KR	12.158	1.229	540	0	0	1
PL	15.319	0.923	434.8	0	0	119
VN	43	19	542	692	351	42.91
ID	55	24	509	718	330	533
DE	66.356	0.82	1489	281.36	282	150
HR	0.167	0.056	15	0	0	0
HU	0.315	0	0.1	0	0	5
IT	1.101	0.227	470	0	0	0
PT	0.322	0	26	0	0	0
SI	0.237	0.079	80	0	0	3

## Sheet: Figure1c
Country	Nat.Comp.Central	Int.Comp.Central	Tot.Comp.Error
Finland	0.281	0	0
Slovak Republic	0.265	0.369	0.175
Netherlands	0.179	0	0.118
France	0.077	0	0
Canada	1.201	0	0
Greece	0.658	1.094	0.546
Bulgaria	0.079	0.92	0.738
Romania	0.158	1.393	0
Czechia	0.216	1.497	0.479
Spain	0.917	1.223	0
South Korea	12.158	0	1.229
Poland	11.532	3.787	0.923
Vietnam	0	43	19
Indonesia	0	55	24
Germany	63.982	2.374	0.82
Croatia	0.025	0.142	0.056
Hungary	0.047	0.268	0
Italy	0.165	0.936	0.227
Portugal	0.078	0.244	0
Slovenia	0.036	0.202	0.079
Stars - indicate currently pledged compensation Indonesia and Vietnam respectively
Indonesia	$7 bn
Vietnam	$9 bn

## Sheet: Figure1d
Country	AnnNat.Comp/GDP_Central	AnnInt.Comp/GDP_Central	AnnTot.Comp.Error
France	0.000664	0	0
Netherlands	0.001752	0	0.001157
Canada	0.005673	0	0
Italy	0.001018	0.005767	0.001402
Finland	0.010321	0	0
Spain	0.007191	0.009591	0
Croatia	0.003177	0.017981	0.007052
Hungary	0.003445	0.019642	0
South Korea	0.023592	0	0.002384
Portugal	0.008345	0.026104	0
Slovenia	0.005513	0.031293	0.012269
Romania	0.005238	0.046184	0
Czechia	0.006687	0.046447	0.014846
Bulgaria	0.005815	0.070766	0.058368
Poland	0.06513	0.021388	0
Germany	0.129955	0.004805	0.040027
Slovak Republic	0.061442	0.085833	0.040652
Greece	0.064924	0.110142	0.108845
Indonesia	0	0.217704	0.054426
Vietnam	0	0.581189	0.145297

## Sheet: Figure2a
Type.Support	Comp.central	Comp.Error
JETPs directed to national governments	107	43
Regional infrastructure and development	65.715	1.615
Renewables capacity and grid infrastructure	13.6895	1.2225
Support power plant and mine closure	22.73	0.94
Support for workers	5.84	0
Support local/national economy	0.164	0

## Sheet: Figure2b
Country	Type.Support	Comp.central
Vietnam	0 JETPs to national governments	43000
Indonesia	0 JETPs to national governments	55000
South Africa	0 JETPs to national governments	9000
Bulgaria	2 Renewables capacity and grid infrastructure	260
Bulgaria	5 Regional infrastructure and development	1480
Canada	1 Support for workers	30
Canada	5 Regional infrastructure and development	110
Canada	2 Renewables capacity and grid infrastructure	2
Canada	3 Support power plant and mine closure	870
Canada	5 Regional infrastructure and development	4
Canada	1 Support for workers	30
Canada	5 Regional infrastructure and development	150
Croatia	5 Regional infrastructure and development	165
Czechia	2 Renewables capacity and grid infrastructure	210
Czechia	2 Renewables capacity and grid infrastructure	70
Czechia	5 Regional infrastructure and development	1420
Finland	3 Support power plant and mine closure	180
Finland	2 Renewables capacity and grid infrastructure	100
France	5 Regional infrastructure and development	30
France	1 Support for workers	50
Germany	3 Support power plant and mine closure	1460
Germany	3 Support power plant and mine closure	2000
Germany	3 Support power plant and mine closure	2970
Germany	3 Support power plant and mine closure	3430
Germany	1 Support for workers	5710
Germany	5 Regional infrastructure and development	15990
Germany	5 Regional infrastructure and development	29700
Germany	5 Regional infrastructure and development	1250
Germany	5 Regional infrastructure and development	3850
Greece	5 Regional infrastructure and development	340
Greece	5 Regional infrastructure and development	115
Greece	5 Regional infrastructure and development	1295
Hungary	5 Regional infrastructure and development	320
Italy	5 Regional infrastructure and development	1100
Netherlands	3 Support power plant and mine closure	60
Netherlands	3 Support power plant and mine closure	120
Poland	3 Support power plant and mine closure	8200
Poland	3 Support power plant and mine closure	1280
Poland	3 Support power plant and mine closure	2050
Poland	5 Regional infrastructure and development	4720
Portugal	5 Regional infrastructure and development	260
Slovakia	3 Support power plant and mine closure	110
Slovakia	5 Regional infrastructure and development	575
Slovenia	5 Regional infrastructure and development	235
Spain	5 Regional infrastructure and development	170
Spain	5 Regional infrastructure and development	110
Spain	1 Support for workers	20
Spain	2 Renewables capacity and grid infrastructure	30
Spain	4 Support local/national economy	30
Spain	4 Support local/national economy	10
Spain	4 Support local/national economy	120
Spain	2 Renewables capacity and grid infrastructure	360
Spain	5 Regional infrastructure and development	1280
Romania	2 Renewables capacity and grid infrastructure	500
Romania	5 Regional infrastructure and development	1050
South Korea	2 Renewables capacity and grid infrastructure	12160

## Sheet: Figure3a
Country	Int.Comp/AE.Central	Nat.Comp/AE.Central	Tot.Comp/AE.central	Comp/AE.Error
Netherlands	0	0.463824	0.463824	0.306202
France	0	1.05479	1.05479	0
Italy	1.99053	0.351277	2.34181	0.483298
Slovenia	2.52188	0.445	2.96687	0.989375
Czechia	3.34899	0.482103	3.8311	1.07047
Canada	0	7.69872	7.69872	0
Croatia	9.44333	1.66667	11.11	3.70333
Greece	7.39189	4.44595	11.8378	3.68919
Portugal	9.37692	2.98846	12.3654	0
Finland	0	16.5294	16.5294	0
Bulgaria	18.41	1.58	19.99	14.75
South Korea	0	22.5157	22.5157	2.275
Slovak Republic	13.4168	9.60421	23.0211	6.35439
Poland	8.70975	26.5225	35.2323	0
Germany	1.59436	42.9698	44.5641	0.550705
Vietnam	81.1144	0	81.1144	34.9889
Spain	49.1165	36.8273	85.9438	0
Indonesia	107.956	0	107.956	47.0521
Romania	154.778	17.5556	172.333	4e-13
Hungary	2681	473	3154	0
Weigthed average compensation per ton CO2 ($/tCO2)
Minimum	29
Central	38
Maximum	46
EU ETS carbon price 2017-2022 ($/tCO2)
Minimum	8
Maximum	103

## Sheet: Figure3b
Country	Nat.Comp/GW.central	Int.Comp/GW.central	Comp/GW.Error
Netherlands	0.04	0	0.02
France	0.02	0	0
Italy	0.02	0.09	0.02
Slovenia	0.05	0.29	0.11
Czechia	0.02	0.15	0.05
Canada	0.13	0	0
Croatia	0.12	0.71	0.28
Greece	0.14	0.24	0.12
Portugal	0.04	0.13	0
Finland	0.11	0	0
Bulgaria	0.02	0.2	0.16
South Korea	0.34	0	0.03
Slovak Republic	0.24	0.34	0.16
Poland	0.37	0.12	0
Germany	1.49	0.06	0.02
Vietnam	0	2.23	0.96
Spain	0.3	0.39	0
Indonesia	0	1.62	0.7
Romania	0.03	0.25	0
Hungary	0.04	0.22	0
Weigthed average compensation per GW ($bn/GW)
Minimum	0.7
Central	0.9
Maximum	1.1
Construction cost of coal power plants in Europe ($bn/GW) (2010-2022)
Minimum	1.3
Maximum	3.5

## Sheet: Figure4a
Country	AnnNat/GDP.Central	AnnInt/GDP.Central	AnnModelled/GDP.Central	Error.pos	Error.neg
France	0.000664	0	0	0	0
Netherlands	0.001752	0	0	0.001157	0.000595
Canada	0.005673	0	0	0	0.005673
Italy	0.001018	0.005767	0	0.001402	0.005382
Finland	0.010321	0	0	0	0.010321
Spain	0.007191	0.009591	0	0	0.016782
Croatia	0.003177	0.017981	0	0.007052	0.014105
Hungary	0.003445	0.019642	0	0	0.023087
South Korea	0.023592	0	0	0.002384	0.021208
Portugal	0.008345	0.026104	0	0	0.034449
Slovenia	0.005513	0.031293	0	0.0122685	0.024537
Romania	0.005238	0.046184	0	0	0.051422
Czechia	0.006687	0.046447	0	0.014846	0.038287
Bulgaria	0.005815	0.070766	0	0.058368	0.018213
Poland	0.06513	0.021388	0	0	0.086518
Germany	0.129955	0.004805	0	0.0400265	0.094733
Slovak Republic	0.061442	0.085833	0	0.0406515	0.106623
Greece	0.064924	0.110142	0	0.108845	0.066221
Indonesia	0	0.217704	0	0.054426	0.163278
Vietnam	0	0.581189	0	0.145297	0.435891
China+ 1.5C	0	0	1.07207	2.52043	0.212692
China+ 2C	0	0	0.627056	1.437	0.0800922
India+ 1.5C	0	0	2.1982	0.805	0.969
India+ 2C	0	0	1.29791	0.639	0.529

## Sheet: Figure4b
Type of flow	Ann.Amount
Domestically-funded compensation	6.4
EU-funded compensation (JTF and RRF)	1.4
Committed JETP flows (South Africa)	2.3
Committed JETP flows (Vietnam)	2.1
Committed JETP flows (Indonesia)	2.7
Gross ODA to JETP countries (Indonesia)	2.5
Gross ODA to JETP countries (Vietnam)	3.4
Gross ODA to JETP countries (South Africa)	1.4
Compensation 1.5C (China)	155
Compensation 1.5C (India)	66
Compensation 2C (China)	91
Compensation 2C (India)	39
Gross ODA to China and India (China)	1.6
Gross ODA to China and India (India)	5.5
Coal production subsidies (China)	1.5
Coal production subsidies (India)	0.1
COP26 Climate finance request India	59
COP climate finance pledge	100
